# Supplementary material for: Formation Mechanisms and Phase Stability of Solid-State Grown CsPbI3 Perovskites
Source: Nanomaterials (Basel). 2021 Jul 14;11(7):1823. doi: 10.3390/nano11071823 (PMC8308418; doi:10.3390/nano11071823)
Supplement: Supplementary file 1 [file nanomaterials-11-01823-s001.zip]

Archive with 1 entries (1 files):
- nanomaterials-1275938-SI.pdf
